# Supplementary material for: Quality of Life and Kidney Function in Older Adults: Prospective Data of the SCOPE Study
Source: J Clin Med. 2023 Jun 9;12(12):3959. doi: 10.3390/jcm12123959 (PMC10299288; doi:10.3390/jcm12123959)
Supplement: Supplementary file 1 [file jcm-12-03959-s001.zip]

Archive with 1 entries (1 files):
- jcm-2273255-supplementary.pdf
